# Supplementary material for: Conceptualisation and Measurement of Social Cohesion within the Sport and Physical Activity Context: A Scoping Review
Source: Sports (Basel). 2023 Nov 22;11(12):231. doi: 10.3390/sports11120231 (PMC10747867; doi:10.3390/sports11120231)
Supplement: Supplementary file 1 [file sports-11-00231-s001.zip]

Archive with 1 entries (1 files):
- sports-2705299-supplementary.pdf
